# Supplementary material for: In Silico Genome-Scale Analysis of Molecular Mechanisms Contributing to the Development of a Persistent Infection with Methicillin-Resistant Staphylococcus aureus (MRSA) ST239
Source: Int J Mol Sci. 2022 Dec 16;23(24):16086. doi: 10.3390/ijms232416086 (PMC9781258; doi:10.3390/ijms232416086)
Supplement: Supplementary file 1 [file ijms-23-16086-s001.zip]

Archive with 1 entries (1 files):
- ijms-2033084-supplementary.pdf
